# Supplementary material for: Natural variation of life‐history traits, water use, and drought responses in Arabidopsis
Source: Plant Direct. 2018 Feb 1;2(1):e00035. doi: 10.1002/pld3.35 (PMC6508493; doi:10.1002/pld3.35)
Supplement: Supplementary file 2 [file PLD3-2-e00035-s002.xlsx]

## Sheet: Table S1
Supplementary table 1. Geographic site of origin of the 35 Arabidopsis thaliana ecotypes. The short dehydration experimental block of each ecotype is denoted.
Ecotype	Latitude	Longitude	Location of origin	Country of origin	Experimental block(s)																																		90
Bay-0	49	11	Bayreuth	Germany	4																																		40
C24	40.2077	-8.42639	Coimbra	Portugal	All blocks																																		20
CIBC-5	51.408	-0.638	Ascot	UK	2
Col-0	38.3	-92.3	Columbia	USA	All blocks
Ct-1	37.3	15	Catania	Italy	7
Cvi-0	15.1111	-23.6167	Cape Verde Islands	Cape Verde Islands	2
Ei-2	50.3	6.3	Eifel	Germany	1
En-2	50	8.5	Enkheim	Germany	6
Est-1	58.3	25.3	Estland	Russia	3
Fei-0	40.92	-8.54	St. Maria d. Feiria	Portugal	7
Gu-0	50.3	8	Glueckingen	Germany	5
HR-5	51.4083	-0.6383	Ascot	UK	7
Kas-1	35	77	Kashmir	India	7
Kondara	38.48	68.49	Khurmatov	Tadjikistan	3
Kz-9	49.5	73.1	Karagandy	Kazakhstan	3
Ler-0	47.984	10.872	Lansberg	Germany	6
LL-0	41.59	2.49	Llagostera	Spain	5
Lp2-6	49.38	16.81	Lipovec	Czech Republic	6
Lz-0	46	3.3	Lezoux	France	3
Mrk-0	49	9.3	Baden	Germany	5
Mt-0	32.34	22.46	Martuba	Libya	6
NFA-8	51.4083	-0.6383	Ascot	UK	6
Pu2-23	49.42	16.36	Prudka	Czech Republic	3
Pu2-7	49.42	16.36	Prudka	Czech Republic	3
Ren-11	48.5	-1.41	Rennes	France	3
RRS-7	41.5609	-86.4251	North Liberty	USA	4
Se-0	38.3333	-3.53333	San Eleno	Spain	3
Shakdara	38.35	68.48	Pamiro-Alay	Tadjikistan	4
Sq-1	51.4083	-0.6383	Ascot	UK	6
Ts-5	41.7194	2.93056	Tossa del Mar	Spain	3
Tsu-1	34.43	136.31	Tsushima	Japan	7
Van-0	49.3	-123	Vancouver	Canada	6
Wei-0	47.25	8.26	Weiningen	Switzerland	2
Ws-2	52.3	30	Wassilewskija	Russia	3
Wt-5	52.3	9.3	Wietze	Germany	7

## Sheet: Table S2
Supplementary table 2. Comparisons of means for all traits between experimental blocks either through one-way ANOVA or Kruskal-Wallis tests, depending on the distribution of the parameter of interest. Comparisons are made based on the means of all ecotypes, just Col-0, and just C24. Significance indicated at *** p < 0.001, ** p < 0.01 and * p < 0.05.
	P- value
Trait Parameter	Between experimental blocks (All) ecotypes)	Between experimental blocks (Col-0)	Between experimental blocks (C24)
Rosette area (mm2)	< .0001 ***	< .05 *	< .0001 ***
VWU (ml H2O day-1)	< .0001 ***	< .0001 ***	< .0001 ***
90% A (µmol m-2 s-1)	< .0001 ***	< .0001 ***	< .05 *
90% E (mmol m-2 s-1)	< .0001 ***	< .0001 ***	< .0001 ***
90% WUE (µmol/mmol m-2 s-1)	< .0001 ***	< .0001 ***	< .01 **
90% Gs (mmol m-2 s-1)	< .0001 ***	< .0001 ***	< .01 **
100% Ci (µmol mol-1)	< .0001 ***	< .01 **	0.13
45% A (µmol m-2 s-1)	< .0001 ***	< .0001 ***	< .01 **
45% E (mmol m-2 s-1)	< .0001 ***	< .0001 ***	< .01 **
45% WUE (µmol/mmol m-2 s-1)	< .0001 ***	< .0001 ***	< .01 **
45% Gs(mmol m-2 s-1)	< .0001 ***	< .01 **	< .01 **
45% Ci (µmol mol-1)	< .0001 ***	< .01 **	< .01 **
20% A (µmol m-2 s-1)	< .0001 ***	< .0001 ***	< .0001 ***
20% E (mmol m-2 s-1)	< .0001 ***	< .0001 ***	< .0001 ***
20% WUE (µmol/mmol m-2 s-1)	< .0001 ***	< .01 **	< .01 **
20% Gs (mmol m-2 s-1)	< .0001 ***	< .0001 ***	< .0001 ***
20% Ci (µmol mol-1)	< .0001 ***	< .0001 ***	0.22
Flowering time (days)	< .0001 ***	< .0001 ***	< .0001 ***
Rosette leaves flowering	< .0001 ***	< .0001 ***	< .0001 ***
Rosette biomass (g)	< .0001 ***	< .0001 ***	< .0001 ***
Chaff biomass (g)	< .0001 ***	< .0001 ***	< .0001 ***
Seed yield (g)	< .0001 ***	< .0001 ***	< .0001 ***
slope 1	< .0001 ***	< .0001 ***	< .0001 ***
slope 2	< .0001 ***	< .0001 ***	< .0001 ***
Breakpoint (rSWC)	< .0001 ***	< .0001 ***	< .0001 ***

## Sheet: Table S3
Supplementary table 3. Correlation of trait arithmetic (true) means vs predicted means of all analysed traits
Parameter	Pearsons correlation coefficient	P-value
Rosette area	0.915	0
VWU	0.809	0
A (90% rSWC)	0.566	0
Ci (90% rSWC)	0.535	0
E (90% rSWC)	0.549	0
gs (90% rSWC)	0.873	0
WUEi (90% rSWC)	0.402	0.003
A (40% rSWC)	0.459	0
Ci (40% rSWC)	0.605	0
E (40% rSWC)	0.877	0
gs (40% rSWC)	0.898	0
WUEi (40% rSWC)	0.664	0
A (20% rSWC)	0.52	0
Ci (20% rSWC)	0.959	0
E (20% rSWC)	0.426	0.001
gs (20% rSWC)	0.506	0
WUEi (20% rSWC)	0.818	0
Flowering time	0.937	0
Number of rosette leaves at flowering	0.852	0
Dried rosette	0.716	0
Chaff	0.416	0.004
Seed biomass	0.723	0
Total	0.418	0
Harvest index	0.821	0
VWU plasticity	0.826	0
WUEi plasticity stage 1	0.723	0
WUEi plasticity stage 2	0.501	0
Gs plasticity stage 1	0.753	0
Gs plasticity stage 2	0.518	0
Breakpoint (rSWC)	0.718	0

## Sheet: Table S4
Supplementary table 4. Phenotypic correlations using Pearson product moment correlations
Chaff biomass	-0.289
Seed Biomass	-0.204	0.662
Total biomass	0.0626	0.926	0.724
Harvest index	-0.438	0.188	0.773	0.167
Flowering time	0.532	-0.39	-0.141	-0.185	-0.105
Leaf number at flowering	0.596	-0.24	-0.0132	-0.00151	-0.0609	0.619
Rosette area	0.156	-0.203	-0.0983	-0.146	0.0245	-0.204	0.0646
VWU	0.203	-0.0495	-0.0624	0.0165	-0.138	-0.268	0.0966	0.598
E 90	-0.42	0.301	0.217	0.161	0.234	-0.153	-0.343	-0.228	-0.0696
A 90	-0.119	0.268	0.285	0.255	0.216	-0.0713	0.057	-0.0763	0.0144	0.389
WUEi 90	-0.306	0.0435	0.157	-0.0399	0.268	-0.0445	0.117	-0.195	-0.262	-0.296	-0.0781
gs 90	-0.325	0.172	0.102	0.0569	0.137	-0.108	-0.291	-0.201	-0.00405	0.97	0.414	-0.33
Ci 90	0.214	0.076	-0.0247	0.14	-0.166	0.0184	-0.151	0.148	0.264	0.453	0.18	-0.967	0.486
E 40	-0.101	0.157	0.101	0.125	0.0194	-0.191	-0.358	-0.231	0.108	0.547	-0.0629	-0.277	0.607	0.364
A 40	-0.00901	-0.0353	0.0502	-0.0245	0.0793	0.16	0.000364	-0.218	-0.323	0.328	0.268	-0.21	0.372	0.253	0.39
WUEi 40	0.00848	-0.143	0.116	-0.101	0.22	0.161	0.364	0.0287	-0.199	-0.263	0.154	0.493	-0.274	-0.503	-0.582	0.13
gs 40	-0.115	0.169	0.17	0.144	0.0996	-0.101	-0.334	-0.268	-0.0739	0.554	0.0268	-0.28	0.603	0.366	0.945	0.509	-0.54
Ci 40	-0.00679	0.169	-0.0775	0.133	-0.175	-0.0648	-0.319	-0.096	-0.018	0.35	0.0383	-0.532	0.368	0.572	0.514	0.155	-0.805	0.539
E 20	0.157	-0.124	0.0443	-0.045	0.0969	-0.0201	-0.00105	0.216	0.0373	0.0473	0.0104	-0.3	0.0586	0.26	0.0725	0.201	0.118	0.0693	-0.0198
A 20	0.12	-0.247	0.108	-0.155	0.234	0.0718	-0.00774	-0.0167	-0.059	0.0714	0.0523	-0.0743	0.0931	0.0702	0.0488	0.109	0.158	0.055	-0.116	0.7
WUEi 20	-0.238	0.166	-0.0222	0.0573	-0.0664	-0.228	-0.19	-0.18	-0.0495	-0.121	-0.11	0.285	-0.146	-0.264	-0.103	-0.328	-0.0439	-0.162	-0.0339	-0.546	-0.114
gs 20	0.0434	-0.173	-0.057	-0.151	0.0765	-0.0582	-0.0553	0.256	0.0398	0.142	0.0875	-0.365	0.175	0.345	0.0895	0.28	0.11	0.109	0.0624	0.909	0.537	-0.558
Ci 20	0.0225	0.212	0.0593	0.21	-0.0787	0.0079	0.236	0.11	0.0572	-0.0341	-0.0986	-0.0819	-0.0473	0.0459	-0.0503	4.6e-05	0.0979	-0.0419	0.0705	0.081	-0.242	-0.0846	0.0748
gs plasticity (stage 1)	-0.15	0.0578	0.0695	0.0112	0.166	-0.0578	0.102	0.18	0.252	0.458	0.479	-0.0289	0.505	0.134	-0.611	-0.235	0.326	-0.662	-0.25	0.017	0.0659	0.0483	0.0871	-0.0129
gs plasticity (stage 2)	-0.103	0.146	-0.00175	0.093	-0.0738	0.0647	-0.129	-0.371	-0.339	0.205	-0.0197	-0.127	0.188	0.141	0.774	0.463	-0.462	0.87	0.529	-0.409	-0.279	0.148	-0.347	-0.042	-0.618
gs plasticity (overall)	-0.29	0.354	0.245	0.262	0.214	-0.0407	-0.106	-0.173	0.00883	0.836	0.543	-0.258	0.831	0.426	0.41	0.28	-0.284	0.446	0.362	-0.303	-0.189	0.0664	-0.173	-0.0379	0.483	0.333
WUEi plasticity (stage 1)	0.308	-0.206	-0.0723	-0.0873	-0.0684	0.209	0.25	0.227	0.0565	0.0324	0.206	-0.519	0.0539	0.472	-0.311	0.325	0.485	-0.263	-0.27	0.4	0.219	-0.306	0.463	0.166	0.333	-0.294	-0.0224
WUEi plasticity (stage 2)	-0.172	0.182	-0.104	0.0792	-0.186	-0.253	-0.384	-0.17	0.0844	0.102	-0.19	-0.122	0.0956	0.145	0.332	-0.326	-0.717	0.267	0.52	-0.467	-0.17	0.723	-0.468	-0.175	-0.179	0.403	0.243	-0.562
WUEi plasticity (overall)	0.0742	0.077	-0.154	0.0641	-0.277	-0.129	-0.251	-0.0211	0.164	0.157	-0.0307	-0.592	0.169	0.588	0.152	-0.0954	-0.439	0.106	0.406	-0.21	-0.00265	0.598	-0.163	-0.0626	0.0733	0.225	0.279	0.183	0.705
slope 1	-0.14	0.341	0.361	0.329	0.254	-0.451	-0.105	0.459	0.71	0.196	0.122	-0.204	0.139	0.275	0.0272	-0.322	-0.0853	-0.128	-0.0738	0.136	0.0978	0.091	0.132	-0.0707	0.466	-0.417	0.2	0.113	0.105	0.238
slope 2	0.36	0.0416	0.15	0.199	0.0212	0.127	0.454	0.442	0.415	-0.091	0.0985	-0.213	-0.0987	0.215	-0.129	-0.00141	0.129	-0.151	-0.16	0.355	0.0387	-0.393	0.296	0.173	0.174	-0.286	-0.0624	0.334	-0.383	-0.169	0.407
BP (rSWC)	0.188	0.0966	0.303	0.217	0.236	0.298	0.394	0.0557	-0.187	0.111	0.297	-0.147	0.0725	0.204	-0.3	0.109	0.314	-0.216	-0.153	0.337	0.325	-0.213	0.262	0.134	0.37	-0.237	0.145	0.464	-0.369	-0.0504	0.108	0.571
VWU plasticity	-0.473	0.164	0.0603	-0.0129	0.142	-0.401	-0.527	-0.213	0.00304	0.246	-0.0337	0.099	0.214	-0.0542	0.153	-0.212	-0.188	0.0737	0.116	-0.311	0.0158	0.494	-0.244	-0.222	0.142	0.0366	0.222	-0.281	0.484	0.346	0.204	-0.807	-0.541
	Rosette biomass	Chaff biomass	Seed Biomass	Total biomass	Harvest index	Flowering time	Leaf number at flowering	Rosette area	VWU	E 90	A 90	WUEi 90	gs 90	Ci 90	E 40	A 40	WUEi 40	gs 40	Ci 40	E 20	A 20	WUEi 20	gs 20	Ci 20	gs plasticity (stage 1)	gs plasticity (stage 2)	gs plasticity (overall)	WUEi plasticity (stage 1)	WUEi plasticity (stage 2)	WUEi plasticity (overall)	slope 1	slope 2	BP (rSWC)
Significance threasholds
Red: P < 0.01
Green: P≤ 0.05

## Sheet: Table S5
Supplementary table 5. Ecotype ranks for individual and combined traits
	Rank
Ecotype	WUEi 90%	WUEi 20%	VWU	total	HI	VWU plasticity	bp_rSWC
Bay-0	14	6	22	10	28	3	4
C24	1	1	2	17	8	6	17
CIBC-5	20	13	1	25	3	13	35
Col-0	25	34	17	19	18	32	34
Ct-1	5	8	33	20	2	2	10
Cvi-0	32	26	28	12	9	8	6
Ei-2	10	17	11	33	34	31	15
En-2	29	19	7	23	13	21	21
Est-1	33	4	14	21	32	9	9
Fei-0	7	28	21	7	31	33	24
Gu-0	18	15	19	11	19	22	31
Hr-5	4	10	8	26	16	27	29
Kas-1	36	16	5	32	22	17	26
Kondara	15	25	26	35	35	30	3
Kz-9	19	31	23	27	4	16	12
Ler-0	31	12	10	22	6	23	20
LL-0	26	35	9	4	11	26	22
Lp2-6	27	32	15	2	15	29	25
Lz-0	16	20	34	36	17	7	2
Mrk-0	11	30	35	5	12	18	23
Mt-0	21	7	31	3	14	5	18
NFA-8	12	29	13	8	29	28	28
Pu2-23	8	33	32	13	7	35	33
Pu2-7	2	23	12	34	5	19	7
Ren-11	13	18	16	28	1	14	16
RRS-7	22	9	18	9	20	10	11
Se-0	24	21	25	29	36	12	8
Shakdara	9	36	4	6	24	25	5
Sq-1	6	5	20	1	10	20	14
Ts-5	30	11	30	31	27	34	32
Tsu-1	34	2	27	15	26	15	27
Van-0	28	27	36	18	23	11	19
Wei-0	17	3	24	14	33	4	1
Ws-2	23	22	3	30	21	1	13
Wt-5	35	24	29	16	30	24	30
1 - highest trait value
35 - lowest trait value

## Sheet: Table S6
Supplementary table 6. Group means and ranks of clusters generated by hierarchical cluster analysis based on Euclidean distance of five traits. HI - harvest index
Ecotype	HI	VWU	WUEi 20%	WUEi 90%	total biomass	group		Group means:
CIBC5	20.8955	6.53	9.9	4.41	0.67	I								Rank
Ct-1	22.973	10.81	10.4	4.72	0.74	II		group	HI	VWU	WUEi 20%	WUEi 90%	total biomass	sum	average
Ren-11	24.6154	8.89	9.76	4.46	0.65	II		XII	16.8831	7.43	11.91	5.91	0.77	13	2.6
Est-1	8.33333	8.87	10.85	4.1	0.72	III		I	20.8955	6.53	9.9	4.41	0.67	22	4.4
Wei-0	7.40741	9.76	11.21	4.44	0.81	III		II	23.7942	9.85	10.08	4.59	0.695	25	5
Ei-2	5.40541	8.66	9.78	4.49	0.37	IV		XIII	15.8889	8.80667	9.82333	4.33333	0.92	28	5.6
Kondara	3.57143	10.03	9.61	4.45	0.28	IV		VIII	13.4674	8.942	9.646	4.408	0.846	33	6.6
Se-0	3.33333	9.78	9.73	4.28	0.6	IV		X	18.9352	8.99333	9.57667	4.56333	0.563333	35	7
Kas-1	11.9048	8.36	9.84	3.93	0.42	IX		III	7.87037	9.315	11.03	4.27	0.765	38	7.6
Shakdara	11.7021	8.3	8.86	4.5	0.94	IX		VI	10.4189	9.555	9.7875	4.34	0.8875	39	7.8
Ws-2	12.7273	8.22	9.7	4.3	0.55	IX		VII	14.0347	10.86	10.18	4.425	0.595	39	7.8
Ts-5	11.1111	10.62	9.95	4.19	0.45	V		XI	16.6327	10.75	9.27333	4.37333	0.863333	41	8.2
Tsu-1	11.3924	10.24	11.81	3.98	0.79	V		V	11.4485	10.6733	10.39	4.13667	0.666667	46	9.2
Van-0	11.8421	11.16	9.41	4.24	0.76	V		IX	12.1114	8.29333	9.46667	4.24333	0.636667	46	9.2
Bay-0	10.989	9.6	10.78	4.45	0.91	VI		IV	4.10339	9.49	9.70667	4.40667	0.416667	50	10
Fei-0	9.67742	9.47	9.4	4.5	0.93	VI
NFA-8	10.7527	8.75	9.33	4.47	0.93	VI
Wt-5	10.2564	10.4	9.64	3.94	0.78	VI
Lz-0	13.6364	11	9.73	4.45	0.22	VII		Group ranks based on group mean:
Mt-0	14.433	10.72	10.63	4.4	0.97	VII
Col-0	13.3333	8.95	8.93	4.27	0.75	VIII		Ranking	HI	VWU	WUEi 20%	WUE 90%	total biomass
Gu-0	13.0952	9.25	9.85	4.43	0.84	VIII		1	II	I	XII	XII	XIII
Hr-5	13.8462	8.55	10.03	4.73	0.65	VIII		2	I	XII	III	II	VI
Lp2-6	14.0187	8.87	9.12	4.25	1.07	VIII		3	X	IX	V	X	XI
RRS-7	13.0435	9.09	10.3	4.36	0.92	VIII		4	XII	XIII	VII	VII	VIII
Kz-9	20	9.68	9.14	4.43	0.65	X		5	XI	VIII	II	I	XII
Ler-0	18.0556	8.6	9.95	4.17	0.72	X		6	XIII	X	I	VIII	III
Pu2-7	18.75	8.7	9.64	5.09	0.32	X		7	VII	III	XIII	IV	II
Cvi-0	16.8675	10.34	9.54	4.13	0.83	XI		8	VIII	IV	VI	XI	I
Mrk-0	15.9574	11.11	9.19	4.49	0.94	XI		9	IX	VI	IV	VI	V
Pu2-23	17.0732	10.8	9.09	4.5	0.82	XI		10	V	II	VIII	XIII	IX
C24	16.8831	7.43	11.91	5.91	0.77	XII		11	VI	V	X	III	VII
En-2	15.493	8.5	9.75	4.2	0.71	XIII		12	III	XI	IX	IX	X
LL-0	15.9574	8.55	8.93	4.25	0.94	XIII		13	IV	VII	XI	V	IV
Sq-1	16.2162	9.37	10.79	4.55	1.11	XIII

## Sheet: Table S7
Supplementary table 7. Contribution of trait parameters to each principal components and percent variation explained.
	PC1	PC2	PC3	PC4	PC5	PC6	PC7	PC8	PC9	PC10	PC11	PC12	PC13	PC14
bP_rSWC	0.105779	0.454979	-0.104419	0.0151686	-0.204317	0.412014	-0.411507	0.0722784	-0.0538014	0.24078	-0.249055	-0.511163	-0.0205649	2.65365e-16
Seed	-0.348212	0.384464	-0.157914	0.0923008	-0.0356266	-0.262561	-0.0866137	-0.0781017	-0.0417992	-0.278186	-0.0274806	0.0818061	-0.711326	-0.145274
Leaf_FT	0.302011	0.353254	0.0820832	0.0152307	0.352768	-0.220399	-0.0253007	-0.230516	-0.0630453	0.611217	-0.128433	0.389531	-0.0666543	2.30038e-16
WUEi_40	0.0470594	0.333739	0.29799	0.337368	0.22318	0.214416	0.19028	0.5647	-0.364754	-0.14522	0.254843	0.110405	0.0405532	6.09037e-17
Total	-0.297633	0.291467	-0.335282	-0.27535	0.261918	-0.00588879	0.133795	0.0671497	0.102556	-0.0404103	0.0604394	-0.0155374	0.168158	0.709128
HI	-0.273285	0.272465	0.067935	0.388986	-0.3122	-0.340081	-0.263509	-0.139145	-0.00524811	-0.123217	-0.0876642	0.188713	0.578552	-2.77635e-16
FT	0.323765	0.259684	0.224495	-0.250905	-0.075952	-0.307968	-0.149383	-0.114932	0.184908	-0.113595	0.675657	-0.272164	0.0239148	1.13956e-16
Chaff	-0.403052	0.176136	-0.265833	-0.232237	0.173719	0.16628	0.174246	-0.00820106	0.0872167	0.19956	0.25723	-0.00733818	0.267559	-0.639083
Rosette_biomass	0.373484	0.147184	-0.172791	-0.231713	0.307247	-0.278062	-0.0149894	0.246932	0.0886851	-0.445283	-0.452058	-0.0700454	0.198416	-0.260011
WUEi_90	-0.166149	0.122951	0.462585	0.245882	0.307124	0.0544386	0.369814	-0.352771	0.323429	-0.0838583	-0.216006	-0.407344	0.0105155	2.35503e-16
Rosette_area	0.152397	-0.0695265	-0.344545	0.525114	0.116536	0.0263927	-0.0997196	0.25266	0.66709	0.0975167	0.164019	0.0452266	-0.0772032	-1.18683e-16
WUEi_20	-0.193351	-0.173357	0.225423	-0.0717921	0.513147	0.240644	-0.689864	-0.108403	0.0380098	-0.190439	0.0742291	0.156117	0.0103007	-3.61785e-16
VWU	0.0994315	-0.176959	-0.421995	0.367043	0.3219	-0.172173	-0.0209259	-0.292318	-0.496542	-0.0232492	0.177025	-0.379399	0.0668623	2.99811e-16
VWU.plast	-0.325571	-0.219957	0.197692	-0.0584603	0.107087	-0.509943	-0.151713	0.482747	-0.0227034	0.385737	-0.0836313	-0.341934	-0.0482629	2.95192e-16
% Variation	25.1836	19.6539	15.0266	11.4196	8.07129	6.38712	4.54519	2.86836	2.52812	1.76708	1.62317	0.80292	0.123122	6.67522e-31
